# Supplementary material for: The Matrix Receptor CD44 Is Present in Astrocytes throughout the Human Central Nervous System and Accumulates in Hypoxia and Seizures
Source: Cells. 2024 Jan 10;13(2):129. doi: 10.3390/cells13020129 (PMC10814649; doi:10.3390/cells13020129)
Supplement: Supplementary file 1 [file cells-13-00129-s001.zip]

Archive with 1 entries (1 files):
- cells-2320300-SI.pdf
